# Supplementary material for: Tissue-Level Integration Overrides Gradations of Differentiating Cell Identity in Beetle Extraembryonic Tissue
Source: Cells. 2024 Jul 18;13(14):1211. doi: 10.3390/cells13141211 (PMC11274815; doi:10.3390/cells13141211)
Supplement: Supplementary file 1 [file cells-13-01211-s001.zip]

Archive with 11 entries (11 files):
- .DS_Store
- MovieS1-WT-dorsal-closure.avi
- MovieS2-zen1-dorsal-closure.avi
- MovieS3-WT-lateral.avi
- MovieS4-z1_750-lateral.avi
- MovieS5-z1_200-lateral.avi
- MovieS6-z1_100-lateral.avi
- MovieS7-z1_100-dorsal.avi
- Supplementary-File1_z1-series.xlsx
- Supplementary-Information-z1-series.pdf
- ~$Supplementary-FileS1_z1-series.xlsx
