# Supplementary material for: Tissue-Level Integration Overrides Gradations of Differentiating Cell Identity in Beetle Extraembryonic Tissue
Source: Cells. 2024 Jul 18;13(14):1211. doi: 10.3390/cells13141211 (PMC11274815; doi:10.3390/cells13141211)
Supplement: Supplementary file 1 [file cells-13-01211-s001.zip › Supplementary-File1_z1-series.xlsx]

## Sheet: eRNAi overview stats
Summary statistics of eRNAi experiment sample sizes (supports Methods section 2.3)
Overview: Treatment	WT	dup	z1-750	z1-200	z1-100
# experiments	4	2	2	1	1
Mounted: total and per experiment	46 (≥9/exp.)	41 (≥16/exp.)	93 (≥34/exp.)	24 (24/exp.)	16 (16/exp.)
Analyzed, n	42 (≥8/exp.)	35 (≥15/exp.)	46 (23/exp.)	18 (18/exp.)	13 (13/exp.)
Analyzed, %	0.91	0.85	49% *	0.75	0.81
Specific phenotype, n (of analyzed)	35 (≥7/exp.)	30 (≥14/exp.)	40 (20/exp.)	15 (15/exp.)	12 (12/exp.)
Specific phenotype, % (of analyzed)	83% (≥78%/exp.)	86% (≥80%/exp.)	87% (87%/exp.)	83% (83%/exp.)	92% (92%/exp.)
* For z1-750, 51% were excluded from analysis due to xyz sample drift during filming that precluded accurate spatiotemporal analysis of all developmental stages (61% in experiment 1, 32% in experiment 2)
Wild type (uninjected), negative control	Exp. 1	Exp. 2	Exp. 3	Exp. 4	Total (n), all experiments	Total (%)
Mounted (# embryos)	16	11	9	10	46	1
Analyzed: WT	11	9	7	8	35	0.76087
Analyzed: other	3	2	2	0	7	0.152174
Technical exclusion: WT	0	0	0	2	2	0.0434783
Technical exclusion: unscoreable	2	0	0	0	2	0.0434783
% analyzed (of mounted)	0.875	1	1	0.8	42	0.913043
% WT (of scoreable)	0.785714	0.818182	0.777778	1	37	0.840909
% WT (of analyzed)	0.785714	0.818182	0.777778	1	0.833333
Other: unfertilized egg or non-specific aberrant development
Technical: egg drifted in xy-plane or in focal plane (z) and therefore was not stably, fully in view for quantitative analysis. (N.B., in Exp. 4 both eggs were still sufficiently in the field of view to confirm WT development.)
Tc-dup RNAi, positive control	--	--	Exp. 3 (1 µg/µl)	Exp. 4 (250 ng/µl)	Total (n), all experiments	Total (%)
Mounted (# embryos)	--	--	25	16	41	1
Analyzed: gene-specific RNAi phenotype	--	--	9	11	20	0.487805
Analyzed: specific phenotype, partially quantifiable			7	3	10	0.243902
Analyzed: other	--	--	4	1	5	0.121951
Technical exclusion: specific phenotype			5	1	6	0.146341
Technical exclusion: unscoreable	--	--	0	0	0	0
% analyzed (of mounted)	--	--	0.8	0.9375	35	0.853659
% specific phenotype (of scoreable)	--	--	0.84	0.9375	36	0.878049
% specific phenotype (of analyzed)	--	--	0.8	0.933333	0.857143
Other: unfertilized egg or non-specific aberrant development
Technical: fragile egg shrivels during live imaging, precluding spatiotemporal quantification analyses; partially quantifiable: egg shriveling only affects latter portion of the time-lapse movie.
Tc-zen1 RNAi	Exp. 1 (750 ng/µl)	Exp. 2 (750 ng/µl)	Exp. 3 (200 ng/µl)	Exp. 4 (100 ng/µl)	Total (n), all experiments	Total (%)
Mounted (# embryos)	59	34	24	16	133	1
Analyzed: gene-specific RNAi phenotype	20	20	15	12	67	0.503759
Analyzed: other	3	3	3	1	10	0.075188
Technical exclusion: specific phenotype	14	5	0	0	19	0.142857
Technical exclusion: unscoreable	22	6	6	3	37	0.278195
% analyzed (of mounted)	0.389831	0.676471	0.75	0.8125	77	0.578947
% specific phenotype (of scoreable)	0.918919	0.892857	0.833333	0.923077	86	0.895833
% specific phenotype (of analyzed)	0.869565	0.869565	0.833333	0.923077	0.87013
Other: unfertilized egg or non-specific aberrant development
Technical: egg drifted in xy-plane or in focal plane (z) and therefore was not stably, fully in view for quantitative analysis. Unlike the positive control, where partially quantifiable embryos are noted, for Tc-zen1 RNAi only fully analyzable embryos were included in the analyses presented in the main text. (N.B., particularly in Exp. 1, a z-focal plane issue precluded detailed analysis for many…
Main text Fig. 6 (sample sizes, n)	Experimental treatment
Angle of view	WT	z1-750	z1-200	z1-100
D	8	9	4	4
DL	5	4	3	1
L	13	13	3	2
VL	4	5	2	2
V	4	9	3	3
Analyzed (n)	35	40	15	12

## Sheet: non-significance assays
Analysis of non-significant results (supports Methods section 2.4)
The 95% confidence intervals of the observed effect sizes can give a theoretical effect size range for a given data set [1,2]. The ability to detect within the range of effect sizes based on the data can be used to assess the likelihood of Type II errors (i.e., errors when one fails to reject a null hypothesis that is actually false). Accordingly, using G*Power (version 3.1.9.7, [3]), we calculat…
	Figure	Condition
	6a	Dorsal [100] vs [750]
	6a	Lateral [200] vs [750]
	6a	Ventral-Lateral [100] vs [200]
	6a	Ventral-Lateral [200] vs [750]
	7f	[100] vs [200]
	7g	[200] vs [750]
	8g	[200] vs [750]
	8h	[100] vs [750]
The only non-significant result in the table that we draw direct conclusions from is Fig. 8h. According to post hoc analysis, we cannot sufficiently detect non-significance between Tc-zen1 RNAi 100 ng/ul and 750 ng/ul, but we can between WT and 750 ng/ul, and between 200 ng/ul and 750 ng/ul. Therefore, we can still conclude that there is likely to be no difference in cell density across treatment…
References 1. Heckman, M.G., Davis, J.M., 3rd and Crowson, C.S. (2022) Post Hoc Power Calculations: An Inappropriate Method for Interpreting the Findings of a Research Study. J Rheumatol 49, 867-870. doi: 10.3899/jrheum.211115. 2. Colegrave, N. and Ruxton, G.D. (2003) Confidence intervals are a more useful complement to nonsignificant tests than are power calculations. Behav. Ecol. 14, 446-447. d…

## Sheet: Fig. 5
Fig. 5. Timing of landmark early events.
Fig. 5a1-a3. Blastoderm differentiation (DB).										Fig. 5b1-b3. Amniotic fold formation (AF).
WT [100]	z1 [100]		WT [200]	z1 [200]		WT [750]	z1 [750]				WT [100]	z1 [100]		WT [200]	z1 [200]		WT [750]	z1 [750]
11.45	11.95		13.1167	14.1167		12.45	12.95				13.2	13.45		14.6166	15.6166		16.133	18.633
11.95	12.2		13.6167	12.6167		13.45	13.45				13.95	13.7		15.6166	14.1166		15.633	18.633
11.95	11.7		14.6167	13.6167		12.95	13.95				13.45	13.45		15.6166	14.6166		14.633	17.133
11.45	12.2		13.6167	13.6167		13.45	13.95				13.2	14.7		15.1166	15.1166		14.633
11.7	11.95		14.1167	12.6167		12.95	13.95				12.95	13.7		13.617	14.6166		15.633	17.133
11.95	11.7		16.1167	13.6167		13.45	12.95				12.95	13.45		17.117	14.6166		15.633	17.133
11.7	11.7			13.6167		12.95	13.95				12.95	13.45			14.6166		15.133	17.133
12.45	13.45			14.1167		13.45	13.45				13.7	15.7			15.1166
	11.7			13.6167		12.45	13.45					13.2			15.1166		15.133	17.133
	12.2			13.1167		14.1333	13.45					13.2			15.1166		15.133
				14.1167		13.6333	12.95								16.1166		14.45	17.133
				14.1167		14.1333	12.95								15.6166			14.95
				13.1167		13.6333	14.45								15.1166		14.45	14.95
				13.6167		13.6333	12.95								14.6166		14.45
						14.1333	13.45										15.45
						14.1333	13.45										13.95	14.95
						14.1333	12.95
						12.6333	12.95										13.45	14.95
						13.6333	13.45										13.45	14.95
						14.6333	14.45											14.45
							13.45										14.45	13.95
							15.6333										13.45	14.45
							15.6333										13.45	14.95
							14.1333											14.95
							14.1333											16.95
							15.1333										12.95	13.95
							14.1333
							13.6333			Mean	13.2938	13.8		15.2834	15.0095		14.5823	15.9232
							15.1333			Stdev	0.376485	0.792324		1.16906	0.525451		0.907486	1.50926
							14.6333			n	8	10		6	14		20	20
							14.1333
							13.6333
							14.1333
							14.1333
							13.6333
							14.1333
							14.1333
							14.1333
11.825	12.075		14.2	13.5452		13.5008	13.8741	Mean
0.327327	0.53033		1.06849	0.513553		0.617069	0.713182	Stdev
8	10		6	14		20	38	n

## Sheet: Fig. 5 stats
Fig. 5. Timing of landmark early events.
Fig. 5a. Blastoderm differentiation.
Mann-Whitney U test - Unpaired, Two-Tailed, exact P values
Sample	Test statistic	Significance
WT vs 100	28	0.2932
WT vs 200	27	0.209
WT vs 750	287	0.133
Fig. 5b. Amniotic fold formation.
Mann-Whitney U test - Unpaired, Two-Tailed, exact P values
Sample	Test statistic	Significance
WT vs 100	21	0.0856
WT vs 200	34	0.505
WT vs 750	109	0.0123

## Sheet: Fig. 6a
Fig. 6. Non-uniform and threshold responses in knockdown EE area reduction.
Fig. 6a. Mean EE tissue area.
Dorsal
WT	z1 [100]	z1 [200]	z1 [750]		Mean	WT	z1 [100]	z1 [200]	z1 [750]
53.7151	33.2689	28.4797	40.327		Dorsal	51.2368	32.5884	29.1713	28.5641
34.411	39.3032	21.72	15.5382		Dorsal-Lateral	40.5732	28.8999	29.2697	6.20621
49.6343	27.137	31.767	37.305		Lateral	33.7041	21.1971	11.5949	11.9849
50.8183	30.6445	34.7184	28.4858		Ventral-Lateral	32.8206	18.0776	10.0444	9.07934
49.0779			33.6545		Ventral	21.3025	12.5155	8.5804	5.116
61.4827			33.1371
55.8428			20.1814		Stdev	WT	z1 [100]	z1 [200]	z1 [750]
54.9127			27.4484		Dorsal	7.89539	5.13315	5.58296	8.36669
			20.9995		DL	10.6318		4.47592	2.68676
					Lateral	10.3209	5.22101	4.21359	7.76264
Dorsal-lateral					VL	9.46169	9.83249	0.795954	2.84856
WT	z1 [100]	z1 [200]	z1 [750]		Ventral	7.1791	3.77429	4.65827	3.35341
44.0987	28.8999	24.3725	6.80444
52.1193		33.149	2.64951
45.6861		30.2875	6.22399
36.6681			9.1469
24.294
Lateral
WT	z1 [100]	z1 [200]	z1 [750]
34.4343	17.5052	7.18329	18.8736
26.0501	24.8889	12.0238	23.0427
27.0077		15.5777	2.56061
32.3166			4.16262
29.4574			10.0052
34.9279			7.64107
25.9964			17.0123
28.5789			20.6061
39.4423			18.1547
36.7559			11.9115
65.0329			3.95298
29.6221			17.8805
28.5309			0
Ventral-lateral
WT	z1 [100]	z1 [200]	z1 [750]
32.2395	11.125	9.48158	9.3023
33.1322	25.0302	10.6072	11.9721
44.5334			8.33887
21.3775			11.1065
			4.67689
Ventral
WT	z1 [100]	z1 [200]	z1 [750]
28.4147	15.6817	7.73729	3.14802
11.8885	13.5259	13.6026	5.23445
19.9271	8.33883	4.40125	2.9047
24.9796			3.30398
			5.05975
			6.26593
			9.21328
			10.9139
			0

## Sheet: Fig. 6b-c
Fig. 6. Non-uniform and threshold responses in knockdown EE area reduction.
Fig. 6b-c. Aspect ratio values along A-P and D-V axes.
								Individual plot points
WT			z1 [750]					Anterior-Posterior		Dorsal-Ventral
A-P	D-V		A-P	D-V				WT	z1 [750]	WT	z1 [750]
54.6	3.1		31	36.9				54.6	31	96.9	63.1
42.9	3.8		39	12.4				42.9	39	96.2	87.6
47.7	3.5		19.3	36.9				47.7	19.3	96.5	63.1
52.9	6.8		10	46				52.9	10	93.2	54
50.8	8.7		36.2	28.4				50.8	36.2	91.3	71.6
64.8	12.8		33.4	36.6				64.8	33.4	87.2	63.4
46.2	9.1		41.2	35.8				46.2	41.2	90.9	64.2
43.6	7.3		38.9	40.3				43.6	38.9	92.7	59.7
57.9	1.2		35.3	46.1				57.9	35.3	98.8	53.9
60.3	5.9		38	24.3				60.3	38	94.1	75.7
79.2	1.9		15	52.3				79.2	15	98.1	47.7
54.3	2.6		39.3	17.6				54.3	39.3	97.4	82.4
47.9	5							47.9		95
54.0846	5.51538		31.3833	34.4667	Mean
9.94777	3.34585		10.582	11.8712	Stdev
13	13		12	12	n

## Sheet: Fig. 6 stats
Fig. 6. Non-uniform and threshold responses in knockdown EE area reduction.
Fig. 6a. Mean EE tissue area.
Kruskal-Wallis testing and Dunn's post hoc analysis, with Bonferroni correction for multiple tests (= values reported in main text)					Overall Kruskal-Wallis test statistic per angle of view, before correction for multiple comparisons
Angle of view	Sample	Mean Rank Difference	Adjusted Significance		Angle of view	Test statistic	Approximate Significance
Dorsal	100 vs WT	10.25	0.1377		Dorsal	14.13	0.0027
	200 vs WT	12	0.0465
	200 vs 100	1.75	>0.9999
	750 vs WT	12.333	0.0034
	750 vs 100	2.083	>0.9999
	750 vs 200	0.333	>0.9999
Dorsal-lateral	200 vs WT	2.533	>0.9999		Dorsal-lateral	8.804	0.0063
	750 vs WT	7.7	0.0192
	750 vs 200	5.167	0.4943
Lateral	100 vs WT	10	0.8857		Lateral	22.79	<0.0001
	200 vs WT	17	0.0211
	750 vs WT	16	<0.0001
	200 vs 100	7	>0.9999
	750 vs 100	6	>0.9999
	750 vs 200	-1	>0.9999
Ventral-lateral	100 vs WT	2.75	>0.9999		Ventral-lateral	8.852	0.0065
	200 vs WT	6.75	0.0451
	750 vs WT	7.25	0.0033
	200 vs 100	4	>0.9999
	750 vs 100	4.5	>0.9999
	750 vs 200	0.5	>0.9999
Ventral	100 vs WT	3.417	>0.9999		Ventral	11.366	0.0099
	200 vs WT	7.083	0.596
	750 vs WT	10.75	0.0089
	200 vs 100	3.667	>0.9999
	750 vs 100	7.333	0.3037
	750 vs 200	3.667	>0.9999
Fig. 6c. Aspect ratio mean values along A-P and D-V axes.
Mann-Whitney U test, Unpaired, Two-tailed, exact P values
Egg axis	Sample	Test statistic	Significance
Anterior-posterior	WT vs 750	0	<0.0001
Dorsal-ventral	WT vs 750	1	<0.0001

## Sheet: Fig. 7
Fig. 7. Comparison of head size and peripheral cell packing across the knockdown phenotypic series.
Fig. 7f. Border cell density.					Fig. 7g. Head lobe area.
WT	z1 [100]	z1 [200]	z1 [750]		WT	z1 [100]	z1 [200]	z1 [750]
3.75	9	14.6	8.4		9209.13	12229.5	23559.9	28687.4
3.2	9.2	9.8	9.4		9087.65	15512.7	16800.8	15605.9
3	16	11	9.8		8576.77	10069.6	10766.7	11702
4.6	11.4	11	10.4		10828.5	14609.1	17696	10663.5
2.2		8	10.8		11763.2		18720.7	22189
2.2			10.2		11327.5			21287.2
2.4			9		10325.7			11603.8
			7.4					17564.6
			9.6					18844.3
								18351.7
3.05	11.4	10.88	9.44444		10159.8	13105.2	17508.8	17649.9	Mean
0.893029	3.25372	2.41495	1.05725		1222.59	2452.2	4584.66	5602.65	Stdev
7	4	5	9		7	4	5	10	n
0.292796	0.285414	0.221963	0.111944		0.120336	0.187116	0.261849	0.317432	mean/stdev
						1.28991	1.72335	1.73723	z1/WT

## Sheet: Fig. 7 stats
Fig. 7. Comparison of head size and peripheral cell packing across the knockdown phenotypic series.
One-way ANOVA with post hoc Tukey's HSD				Overall One-Way ANOVA
	Sample	Significance		Test Statistic	Significance
Fig. 7f: border density	WT vs 100	<0.0001		28.12	<0.0001
	WT vs 200	<0.0001
	WT vs 750	<0.0001
	100 vs 200	0.973
	100 vs 750	0.3022
	200 vs 750	0.5003
	Sample	Significance		Test Statistic	Significance
Fig. 7g: head size	WT vs 100	0.6867		5.214	0.0072
	WT vs 200	0.0333
	WT vs 750	0.0082
	100 vs 200	0.4252
	100 vs 750	0.2929
	200 vs 750	>0.9999

## Sheet: Fig. 8b-e
Fig. 8. EE nuclear size dynamics.
Fig. 8b-e. Nuclear size in EE vs. germ rudiment tissue.
		EE nuclear area			Germ rudiment (GR) nuclear area					WT			z1 [100]			z1 [200]			z1 [750]
		nucleus 1	nucleus 2	nucleus 3	nucleus 1	nucleus 2	nucleus 3			EE area	GR area		EE area	GR area		EE area	GR area		EE area	GR area
WT	embryo 1	74.885	89.861	98.182	41.602	33.282	49.923		nucleus 1	74.885	41.602		49.923	26.777		58.243	23.297		43.43	23.386
	embryo 2	73.22	54.915	66.564	46.595	39.938	43.267		nucleus 1	73.22	46.595		43.345	20.045		58.243	31.618		50.112	45.101
	embryo 3	56.579	61.572	58.243	21.633	29.954	24.962		nucleus 1	56.579	21.633		60.134	18.374		64.9	23.297		60.134	26.726
	embryo 4	78.213	81.541	71.556	43.267	34.946	21.663		nucleus 1	78.213	43.267		61.805	28.297		51.587	19.969		53.453	25.056
	embryo 5	69.892	73.22	78.213	24.962	23.297	31.618		nucleus 1	69.892	24.962		48.442	25.056		66.564	23.297		62.456	25.687
	embryo 6	65.145	56.794	73.497	25.056	23.386	19.495		nucleus 1	65.145	25.056		50.112	45.101		44.931	22.785		67.768	23.343
	embryo 7	68.486	55.123	70.157	26.726	30.067	23.386		nucleus 1	68.486	26.726		53.251	23.234		59.908	18.305		55.123	23.386
	embryo 8	64.475	59.736	72.473	23.573	24.442	35.586		nucleus 1	64.475	23.573		43.34	23.463		51.587	26.626		60.134	30.067
	embryo 9	55.372	55.472	52.234	23.99	21.775	24.482		nucleus 1	55.372	23.99		73.497	20.374		76.549	33.282		71.872	30.067
	embryo 10	63.472	63.067	55.067	28.025	23.332	19.738		nucleus 1	63.472	28.025		46.771	25.056		53.251	25.432		51.728	26.726
	embryo 11	66.816	75.168	61.464	25.056	34.43	35.567		nucleus 1	66.816	25.056		68.486	20.045		64.9	26.626		62.321	30.765
	embryo 12	43.43	45.101	58.464	13.363	20.045	23.386		nucleus 1	43.43	13.363		66.816	30.067		53.251	24.662		72.865	30.067
	embryo 13	75.168	71.837	81.849	30.067	23.386	25.056		nucleus 1	75.168	30.067		48.689	25.432		63.236	21.859		43.43	21.715
	embryo 14	63.472	55.675	68.99	19.96	22.347	28.645		nucleus 1	63.472	19.96		68.465	22.293		43.267	26.626		58.464	30.067
	embryo 15	57.75	56.536	43.775	23.364	24.44	21.96		nucleus 1	57.75	23.364		55.567	25.067		49.923	26.626		63.453	26.789
	embryo 16	55.342	68.425	66.998	29.807	30.067	29.963		nucleus 1	55.342	29.807		53.453	26.726		56.579	26.626		53.453	23.385
z1 [100]	embryo 1	49.923	53.251	48.689	26.777	23.234	25.432		nucleus 2	89.861	33.282		46.771	25.028		58.243	24.962		53.685	26.067
	embryo 2	43.345	43.34	68.465	20.045	23.463	22.293		nucleus 2	54.915	39.938		40.09	28.397		53.251	24.874		55.687	26.732
	embryo 3	60.134	73.497	55.567	18.374	20.374	25.067		nucleus 2	61.572	29.954					49.923	19.978
	embryo 4	61.805	46.771	53.453	28.297	25.056	26.726		nucleus 2	81.541	34.946					41.602	24.333
	embryo 5	48.442	68.486	46.771	25.056	20.045	25.028		nucleus 2	73.22	23.297					43.267	18.3044
	embryo 6	50.112	66.816	40.09	45.101	30.067	28.397		nucleus 2	56.794	23.386
z1 [200]	embryo 1	58.243	51.587	49.923	23.297	26.626	26.626		nucleus 2	55.123	30.067
	embryo 2	58.243	76.549	56.579	31.618	33.282	26.626		nucleus 2	59.736	24.442
	embryo 3	64.9	53.251	58.243	23.297	25.432	24.962		nucleus 2	55.472	21.775
	embryo 4	51.587	64.9	53.251	19.969	26.626	24.874		nucleus 2	63.067	23.332
	embryo 5	66.564	53.251	49.923	23.297	24.662	19.978		nucleus 2	75.168	34.43
	embryo 6	44.931	63.236	41.602	22.785	21.859	24.333		nucleus 2	45.101	20.045
	embryo 7	59.908	43.267	43.267	18.305	26.626	18.3044		nucleus 2	71.837	23.386
z1 [750]	embryo 1	43.43	55.123	43.43	23.386	23.386	21.715		nucleus 2	55.675	22.347
	embryo 2	50.112	60.134	58.464	45.101	30.067	30.067		nucleus 2	56.536	24.44
	embryo 3	60.134	71.872	63.453	26.726	30.067	26.789		nucleus 2	68.425	30.067
	embryo 4	53.453	51.728	53.453	25.056	26.726	23.385		nucleus 3	98.182	49.923
	embryo 5	62.456	62.321	53.685	25.687	30.765	26.067		nucleus 3	66.564	43.267
	embryo 6	67.768	72.865	55.687	23.343	30.067	26.732		nucleus 3	58.243	24.962
									nucleus 3	71.556	21.663
Color scales (red: large area, blue: small area) per tissue type and per treatment condition. Although some individual embryos have larger or smaller nuclei overall (e.g., WT embryo 1 and embryo 12, respectively), most do not, supporting overall pooling of absolute area for all nuclei per treatment condition for plotting and statistical testing.									nucleus 3	78.213	31.618
									nucleus 3	73.497	19.495
									nucleus 3	70.157	23.386
									nucleus 3	72.473	35.586
									nucleus 3	52.234	24.482
									nucleus 3	55.067	19.738
									nucleus 3	61.464	35.567
									nucleus 3	58.464	23.386
									nucleus 3	81.849	25.056
									nucleus 3	68.99	28.645
									nucleus 3	43.775	21.96
									nucleus 3	66.998	29.963
									Mean	65.281	28.0183		54.3865	25.4907		55.3907	24.4469		57.7538	27.5073
									Stdev	11.23	7.7601		9.93698	5.84784		8.82357	3.76567		8.34912	5.21282
									n nuclei	48	48		18	18		21	21		18	18
									n embryos	16	16		6	6		7	7		6	6
									EE % WT				0.833114			0.848497			0.884696
									EE % embr	2.32994			2.13358			2.26576			2.09958

[truncated: 4 more sheets: Fig. 8f-g, Fig. 8h, Fig. 8i, Fig. 8 stats]
